# Supplementary material for: Handwritten mathematical symbols dataset
Source: Data Brief. 2016 Mar 2;7:432–6. doi: 10.1016/j.dib.2016.02.060 (PMC4786757; doi:10.1016/j.dib.2016.02.060)
Supplement: Supplementary file 1 — Supplementary material [file mmc1.zip]

Archive with 1 entries (1 files):
- DIB-D-15-00413-ORCIDs.json
