# Supplementary material for: Handwritten mathematical symbols dataset
Source: Data Brief. 2016 Mar 2;7:432–6. doi: 10.1016/j.dib.2016.02.060 (PMC4786757; doi:10.1016/j.dib.2016.02.060)
Supplement: Supplementary file 1 — Supplementary material [file mmc1.zip › DIB-D-15-00413-ORCIDs.json]

{"ESubmission-ID":"DIB-D-15-00413","orcid-info":[{"given-name":"Belaid","surname":"Bouikhalene","e-address":"","orcid":""},{"given-name":"Yassine","surname":"Chajri","e-address":"yassine.chajri@gmail.com","orcid":""}]}
