# Supplementary material for: Handwritten mathematical symbols dataset
Source: Data Brief. 2016 Mar 2;7:432–6. doi: 10.1016/j.dib.2016.02.060 (PMC4786757; doi:10.1016/j.dib.2016.02.060)
Supplement: Supplementary file 2 — Supplementary material [file mmc2.zip]

Archive with 1 entries (1 files):
- EXAMPLE.rar
